# Supplementary material for: On the desmitracheate “micronetine” genus Nippononeta Eskov, 1992 (Araneae, Linyphiidae)
Source: Zookeys. 2015 Mar 9;(484):95–109. doi: 10.3897/zookeys.484.8663 (PMC4361786; doi:10.3897/zookeys.484.8663)
Supplement: XML Treatment for Nippononeta [file zookeys.484.8663-treatment1.xml]

<!DOCTYPE tp:taxon-treatment
  PUBLIC "-//TaxonX//DTD Taxonomic Treatment Publishing DTD v0 20100105//EN" "tax-treatment-NSO.dtd">
<tp:taxon-treatment xmlns:tp="http://www.plazi.org/taxpub"><tp:treatment-meta><kwd-group><label>Taxon classification</label><kwd><named-content content-type="kingdom">Animalia</named-content></kwd><kwd><named-content content-type="order">Araneae</named-content></kwd><kwd><named-content content-type="family">Linyphiidae</named-content></kwd></kwd-group><mixed-citation publication-type="journal"><person-group><name><surname>Yan</surname><given-names>Ming</given-names></name><name><surname>Liang</surname><given-names>Xiaokai</given-names></name><name><surname>Tu</surname><given-names>Lihong</given-names></name></person-group><article-title>On the desmitracheate “micronetine” genus <italic><tp:taxon-name><tp:taxon-name-part taxon-name-part-type="genus">Nippononeta</tp:taxon-name-part></tp:taxon-name></italic> Eskov, 1992 (<tp:taxon-name><tp:taxon-name-part taxon-name-part-type="order">Araneae</tp:taxon-name-part></tp:taxon-name>, <tp:taxon-name><tp:taxon-name-part taxon-name-part-type="family">Linyphiidae</tp:taxon-name-part></tp:taxon-name>)</article-title><source>Zookeys</source><day>9</day><month>3</month><year>2015</year><volume>2015</volume><issue>484</issue><fpage>95</fpage><lpage>109</lpage><pub-id pub-id-type="doi">10.3897/zookeys.484.8663</pub-id></mixed-citation></tp:treatment-meta><tp:nomenclature><tp:taxon-name>
                            <tp:taxon-name-part taxon-name-part-type="genus">Nippononeta</tp:taxon-name-part>
                        </tp:taxon-name><tp:taxon-authority>Eskov, 1992</tp:taxon-authority></tp:nomenclature><tp:treatment-sec sec-type="Composition"><title>Composition.</title><p>The genus includes 24 species; the type species is <italic><tp:taxon-name><tp:taxon-name-part taxon-name-part-type="genus">Nippononeta</tp:taxon-name-part> <tp:taxon-name-part taxon-name-part-type="species">kurilensis</tp:taxon-name-part></tp:taxon-name></italic> Eskov, 1992.</p></tp:treatment-sec><tp:treatment-sec sec-type="Diagnosis (updated)"><title>Diagnosis (updated).</title><!--PageBreak--><!--PageBreak--><p><italic><tp:taxon-name><tp:taxon-name-part taxon-name-part-type="genus">Nippononeta</tp:taxon-name-part></tp:taxon-name></italic> species are similar to <italic><tp:taxon-name><tp:taxon-name-part taxon-name-part-type="genus">Agyneta</tp:taxon-name-part></tp:taxon-name></italic> in many genital characters and the desmitracheate system, but differ in the presence of a dorsal pattern on the abdomen, which is absent in most <italic><tp:taxon-name><tp:taxon-name-part taxon-name-part-type="genus">Agyneta</tp:taxon-name-part></tp:taxon-name></italic>. Male palps of <italic><tp:taxon-name><tp:taxon-name-part taxon-name-part-type="genus">Nippononeta</tp:taxon-name-part></tp:taxon-name></italic> can be distinguished from <italic><tp:taxon-name><tp:taxon-name-part taxon-name-part-type="genus">Agyneta</tp:taxon-name-part></tp:taxon-name></italic> by the conical elevation on the cymbium absent in the former (Fig. <xref ref-type="fig" rid="F1">1A</xref>), present in the latter; the presence of proximal cymbial fold (Fig. <xref ref-type="fig" rid="F1">1D</xref>) and the spine-like embolus thumb (Fig. <xref ref-type="fig" rid="F1">1G</xref>) in <italic><tp:taxon-name><tp:taxon-name-part taxon-name-part-type="genus">Nippononeta</tp:taxon-name-part></tp:taxon-name></italic>, absent in <italic><tp:taxon-name><tp:taxon-name-part taxon-name-part-type="genus">Agyneta</tp:taxon-name-part></tp:taxon-name></italic>. The scaped epigynum in <italic><tp:taxon-name><tp:taxon-name-part taxon-name-part-type="genus">Nippononeta</tp:taxon-name-part></tp:taxon-name></italic> can be distinguished by its narrowed epigynal basal part covered by a transversal fold, the well developed stretcher and remnant lateral lobes (Fig. <xref ref-type="fig" rid="F2">2A–B</xref>), while in <italic><tp:taxon-name><tp:taxon-name-part taxon-name-part-type="genus">Agyneta</tp:taxon-name-part></tp:taxon-name></italic> the epigynal basal part is normal, the stretcher usually small or absent, but the lateral lobes are well developed bearing lateral pockets and copulatory openings (<xref ref-type="bibr" rid="B27">Tu and Hormiga 2010</xref>: fig. 6a).</p><fig id="F1" position="float" orientation="portrait"><label>Figure 1.</label><caption><p><italic><tp:taxon-name><tp:taxon-name-part taxon-name-part-type="genus">Nippononeta</tp:taxon-name-part> <tp:taxon-name-part taxon-name-part-type="species">kurilensis</tp:taxon-name-part></tp:taxon-name></italic>. <bold>A–G</bold> male palp <bold>A</bold> retrolateral <bold>B</bold> ventral <bold>C</bold> anteroventral <bold>D</bold> detail of A, arrows indicate the serrated surface of DTA (upper), median branch of paracymbium (left) and outer margin fold continue with distal arm (lower) <bold>E–G</bold> embolic division <bold>E</bold> dorsal <bold>F</bold> ventral, arrow indicates basal hook of embolus <bold>G</bold> embolus, ventral, upper arrow indicates the last strongest spine of thumb; lower arrow indicates basal hook of embolus <bold>H</bold> anterior part of male abdomen, ventral, shows epiandrous gland spigots absent. ARP anterior radical process; AX apex of embolus; CRL cymbial retrolateral lobe; DTA distal tibial apophysis; E embolus; EC embolus column; EM embolic membrane; EP embolus proper; LC lamella characteristica; P paracymbium; PF proximal cymbial fold; PH pit hook; PHS pit hook sclerite; R radix; RTP retrolateral tibial process; T tegulum; TA terminal apophysis; TH thumb of embolus.</p></caption><graphic xmlns:xlink="http://www.w3.org/1999/xlink" xlink:href="zookeys-484-095-g001.jpg" position="float" orientation="portrait" xlink:type="simple" id="oo_39228.jpg"/></fig><fig id="F2" position="float" orientation="portrait"><label>Figure 2.</label><caption><p><italic><tp:taxon-name><tp:taxon-name-part taxon-name-part-type="genus">Nippononeta</tp:taxon-name-part> <tp:taxon-name-part taxon-name-part-type="species">kurilensis</tp:taxon-name-part></tp:taxon-name></italic>. <bold>A–D</bold> epigynum. <bold>A</bold> ventral <bold>B</bold> dorsal <bold>C</bold> caudal <bold>D</bold> anterior <bold>E</bold> tracheal system, with soft tissue digested <bold>F</bold> female palp <bold>G</bold> female spinneret spigots, arrow indicates MPA nubbin on ALS <bold>H</bold> male PLS spigots. AC aciniform gland spigots; AG aggregate gland spigots; ALS anterior lateral spinneret; CG copulatory groove; CY cylindrical gland spigots; FL flagelliform gland spigot; MAP major ampullate gland spigot; mAP minor ampullate gland spigot; PI piriform gland spigots; PLS posterior lateral spinneret; PMS posterior median spinneret; SC scape; ST stretcher; TP turning point; VP ventral plate.</p></caption><graphic xmlns:xlink="http://www.w3.org/1999/xlink" xlink:href="zookeys-484-095-g002.jpg" position="float" orientation="portrait" xlink:type="simple" id="oo_39229.jpg"/></fig></tp:treatment-sec><tp:treatment-sec sec-type="Description (updated)"><title>Description (updated).</title><p>Chelicerae of normal size, with narrowed fang base and stronger stridulatory ridges in the male than in the female (Fig. <xref ref-type="fig" rid="F3">3C–F</xref>). Female palpal claw absent (Fig. <xref ref-type="fig" rid="F2">2F</xref>). Tracheal system: Median trunks wider in diameter than lateral pair, highly branched and extending into prosoma (Fig. <xref ref-type="fig" rid="F2">2E</xref>); tracheoles with taenidia. Lateral pair and median trunks arising independently from spiracular atrium. Epiandrous gland spigots absent in the male (Fig. <xref ref-type="fig" rid="F1">1H</xref>). Spinnerets: PLS in females having the mesal cylindrical gland spigot base enlarged (Fig. <xref ref-type="fig" rid="F2">2G</xref>), the triplet formed by one flagelliform and two aggregate gland spigots present in males PLS (Fig. <xref ref-type="fig" rid="F2">2H</xref>). For other somatic characters and measurements see <xref ref-type="bibr" rid="B5">Eskov (1992)</xref>.</p><fig id="F3" position="float" orientation="portrait"><label>Figure 3.</label><caption><p><italic><tp:taxon-name><tp:taxon-name-part taxon-name-part-type="genus">Nippononeta</tp:taxon-name-part> <tp:taxon-name-part taxon-name-part-type="species">kurilensis</tp:taxon-name-part></tp:taxon-name></italic>. <bold>A–B</bold> female prosoma. <bold>A</bold> frontal <bold>B</bold> lateral (<bold>C–F</bold>) chelicera <bold>C</bold> male, frontal, arrow indicates narrowed fang base <bold>D</bold> female, frontal <bold>E</bold> male, ectal <bold>F</bold> female, ectal.</p></caption><graphic xmlns:xlink="http://www.w3.org/1999/xlink" xlink:href="zookeys-484-095-g003.jpg" position="float" orientation="portrait" xlink:type="simple" id="oo_39230.jpg"/></fig><p><italic>Male palp</italic> (Fig. <xref ref-type="fig" rid="F1">1A–G</xref>). Tibia short, with serrated distal apophysis and pointed retrolateral process, sometimes with additional proximal process. Cymbium with small retrolateral lobe and proximal fold above paracymbial base. Paracymbium U-shaped, with median branch arising from inner margin. Distal suprategular apophysis modified into pit hook and hook sclerite. Embolic membrane large, with many papillae. Embolic division: radix boat shaped, connected to embolus by S-shaped membranous column. Embolus with pointed proper and serrated area, thumb modified into many spine-like projections, large apex and basal apophysis. Lamella characteristica usually splitting into two or three branches, at least one of them ribbon like with thread projections distally. Terminal apophysis composed by one large basal sclerite and one or two branches with papillae apex.</p><p><italic>Epigynum</italic> (Figs <xref ref-type="fig" rid="F2">2A–D</xref>, <xref ref-type="fig" rid="F5">5</xref>). Epigynal basal part narrowed, covered by transversal fold formed by the tegument connecting to dorsal side of epigynum. Median plate absent and epigynal cavity dorsally opened. Scape sigmoid folded with well developed stretcher furnished with a pit; lateral lobes remnant; copulatory openings covered by folded scape.</p></tp:treatment-sec><tp:treatment-sec sec-type="Distribution"><title>Distribution.</title><p>China, Japan, Korea, Russia.</p></tp:treatment-sec><tp:treatment-sec><!--Section generated to contain objects referenced in tp:taxon-treatment.--><fig id="F5" position="float" orientation="portrait"><label>Figure 5.</label><caption><p><italic><tp:taxon-name><tp:taxon-name-part taxon-name-part-type="genus">Nippononeta</tp:taxon-name-part> <tp:taxon-name-part taxon-name-part-type="species">coreana</tp:taxon-name-part></tp:taxon-name></italic>, epigynum. <bold>A</bold> ventrolateral <bold>B</bold> dorsal <bold>C</bold> caudal <bold>D</bold> anterior, with soft tissues digested. CG copulatory groove; DP dorsal plate; LL lateral lobe on sacpe; SC scape; ST stretcher; TDF transversal dorsal fold of epigynum; VP ventral plate.</p></caption><graphic xmlns:xlink="http://www.w3.org/1999/xlink" xlink:href="zookeys-484-095-g005.jpg" position="float" orientation="portrait" xlink:type="simple" id="oo_39232.jpg"/></fig></tp:treatment-sec><ref-list><ref id="B27"><mixed-citation xmlns:xlink="http://www.w3.org/1999/xlink" xlink:type="simple"><person-group><name name-style="western"><surname>Tu</surname><given-names>LH</given-names></name><name name-style="western"><surname>Hormiga</surname><given-names>G</given-names></name></person-group> (<year>2010</year>) <article-title>The female genitalic morphology of “micronetine” spiders (<tp:taxon-name><tp:taxon-name-part taxon-name-part-type="order">Araneae</tp:taxon-name-part></tp:taxon-name>, <tp:taxon-name><tp:taxon-name-part taxon-name-part-type="family">Linyphiidae</tp:taxon-name-part></tp:taxon-name>).</article-title><source>Genetica</source><volume>138</volume>: <fpage>59</fpage>–<lpage>73</lpage>. doi: <ext-link ext-link-type="doi" xlink:href="10.1007/s10709-009-9368-9" xlink:type="simple">10.1007/s10709-009-9368-9</ext-link></mixed-citation></ref><ref id="B5"><mixed-citation xmlns:xlink="http://www.w3.org/1999/xlink" xlink:type="simple"><person-group><name name-style="western"><surname>Eskov</surname><given-names>KY</given-names></name></person-group> (<year>1992</year>) <article-title>A restudy of the generic composition of the linyphiid spider fauna of the Far East (<tp:taxon-name><tp:taxon-name-part taxon-name-part-type="order">Araneida</tp:taxon-name-part></tp:taxon-name>: <tp:taxon-name><tp:taxon-name-part taxon-name-part-type="family">Linyphiidae</tp:taxon-name-part></tp:taxon-name>).</article-title><source>Entomologica Scandinavica</source><volume>23</volume>: <fpage>153</fpage>–<lpage>168</lpage>. doi: <ext-link ext-link-type="doi" xlink:href="10.1163/187631292X00272" xlink:type="simple">10.1163/187631292X00272</ext-link></mixed-citation></ref></ref-list></tp:taxon-treatment>
