# Supplementary material for: On the desmitracheate “micronetine” genus Nippononeta Eskov, 1992 (Araneae, Linyphiidae)
Source: Zookeys. 2015 Mar 9;(484):95–109. doi: 10.3897/zookeys.484.8663 (PMC4361786; doi:10.3897/zookeys.484.8663)
Supplement: XML Treatment for Nippononeta kurilensis [file zookeys.484.8663-treatment2.xml]

<!DOCTYPE tp:taxon-treatment
  PUBLIC "-//TaxonX//DTD Taxonomic Treatment Publishing DTD v0 20100105//EN" "tax-treatment-NSO.dtd">
<tp:taxon-treatment xmlns:tp="http://www.plazi.org/taxpub"><tp:treatment-meta><kwd-group><label>Taxon classification</label><kwd><named-content content-type="kingdom">Animalia</named-content></kwd><kwd><named-content content-type="order">Araneae</named-content></kwd><kwd><named-content content-type="family">Linyphiidae</named-content></kwd></kwd-group><mixed-citation publication-type="journal"><person-group><name><surname>Yan</surname><given-names>Ming</given-names></name><name><surname>Liang</surname><given-names>Xiaokai</given-names></name><name><surname>Tu</surname><given-names>Lihong</given-names></name></person-group><article-title>On the desmitracheate “micronetine” genus <italic><tp:taxon-name><tp:taxon-name-part taxon-name-part-type="genus">Nippononeta</tp:taxon-name-part></tp:taxon-name></italic> Eskov, 1992 (<tp:taxon-name><tp:taxon-name-part taxon-name-part-type="order">Araneae</tp:taxon-name-part></tp:taxon-name>, <tp:taxon-name><tp:taxon-name-part taxon-name-part-type="family">Linyphiidae</tp:taxon-name-part></tp:taxon-name>)</article-title><source>Zookeys</source><day>9</day><month>3</month><year>2015</year><volume>2015</volume><issue>484</issue><fpage>95</fpage><lpage>109</lpage><pub-id pub-id-type="doi">10.3897/zookeys.484.8663</pub-id></mixed-citation></tp:treatment-meta><tp:nomenclature><tp:taxon-name>
                            <tp:taxon-name-part taxon-name-part-type="genus">Nippononeta</tp:taxon-name-part>
                            <tp:taxon-name-part taxon-name-part-type="species">kurilensis</tp:taxon-name-part>
                        </tp:taxon-name><tp:taxon-authority>Eskov, 1992</tp:taxon-authority><tp:nomenclature-citation-list><tp:nomenclature-citation><tp:taxon-name><tp:taxon-name-part taxon-name-part-type="genus">Nippononeta</tp:taxon-name-part> <tp:taxon-name-part taxon-name-part-type="species">kurilensis</tp:taxon-name-part></tp:taxon-name><comment> Eskov, 1992: 159, f. 27–30 (Dmf); <xref ref-type="bibr" rid="B15">Ono et al. 2009</xref>: 318, f. 899–902 (mf).</comment></tp:nomenclature-citation></tp:nomenclature-citation-list></tp:nomenclature><tp:treatment-sec sec-type="Material examined"><title>Material examined.</title><p>1♂ and 1♀ (CNU), Russia, Sakhalin Island, near Novoalexandrovsk, 11 Sept. 1992, A. Basarukin leg.</p></tp:treatment-sec><tp:treatment-sec sec-type="Diagnosis"><title>Diagnosis.</title><p>The male of <!--PageBreak--><!--PageBreak--><italic><tp:taxon-name><tp:taxon-name-part taxon-name-part-type="genus">Nippononeta</tp:taxon-name-part> <tp:taxon-name-part taxon-name-part-type="species">kurilensis</tp:taxon-name-part></tp:taxon-name></italic> is distinguished from <italic><tp:taxon-name><tp:taxon-name-part taxon-name-part-type="genus">Nippononeta</tp:taxon-name-part> <tp:taxon-name-part taxon-name-part-type="species">coreana</tp:taxon-name-part></tp:taxon-name></italic> and all other <italic><tp:taxon-name><tp:taxon-name-part taxon-name-part-type="genus">Nippononeta</tp:taxon-name-part></tp:taxon-name></italic> species by: 1) the absence of proximal tibial process (Fig. <xref ref-type="fig" rid="F1">1A, D</xref>), present in the latter (Fig. <xref ref-type="fig" rid="F4">4A–B</xref>); 2) the outer margin fold of the U-shaped paracymbium is continued with the distal arm in <italic><tp:taxon-name><tp:taxon-name-part taxon-name-part-type="genus">Nippononeta</tp:taxon-name-part> <tp:taxon-name-part taxon-name-part-type="species">kurilensis</tp:taxon-name-part></tp:taxon-name></italic> (Fig. <xref ref-type="fig" rid="F1">1A, D</xref>), only a small pointed tooth in <italic><tp:taxon-name><tp:taxon-name-part taxon-name-part-type="genus">Nippononeta</tp:taxon-name-part> <tp:taxon-name-part taxon-name-part-type="species">coreana</tp:taxon-name-part></tp:taxon-name></italic> (Fig. <xref ref-type="fig" rid="F4">4A–B</xref>); 3) the anterior sclerites of lamella characteristica with smooth margin in <italic><tp:taxon-name><tp:taxon-name-part taxon-name-part-type="genus">Nippononeta</tp:taxon-name-part> <tp:taxon-name-part taxon-name-part-type="species">kurilensis</tp:taxon-name-part></tp:taxon-name></italic> (Fig. <xref ref-type="fig" rid="F1">1F</xref>), while that in <italic><tp:taxon-name><tp:taxon-name-part taxon-name-part-type="genus">Nippononeta</tp:taxon-name-part> <tp:taxon-name-part taxon-name-part-type="species">coreana</tp:taxon-name-part></tp:taxon-name></italic> serrated (Fig. <xref ref-type="fig" rid="F4">4D</xref>), and 4) the single embolus basal tooth hook-shaped in <italic><tp:taxon-name><tp:taxon-name-part taxon-name-part-type="genus">Nippononeta</tp:taxon-name-part> <tp:taxon-name-part taxon-name-part-type="species">kurilensis</tp:taxon-name-part></tp:taxon-name></italic> (Fig. <xref ref-type="fig" rid="F1">1F</xref>), whereas in <italic><tp:taxon-name><tp:taxon-name-part taxon-name-part-type="genus">Nippononeta</tp:taxon-name-part> <tp:taxon-name-part taxon-name-part-type="species">coreana</tp:taxon-name-part></tp:taxon-name></italic> the embolus has three basal teeth, one of them spine-like (Fig. <xref ref-type="fig" rid="F4">4E</xref>). The female can be distinguished by the appearance of epigynum: diamond shaped in <italic><tp:taxon-name><tp:taxon-name-part taxon-name-part-type="genus">Nippononeta</tp:taxon-name-part> <tp:taxon-name-part taxon-name-part-type="species">kurilensis</tp:taxon-name-part></tp:taxon-name></italic> (Fig. <xref ref-type="fig" rid="F2">2A</xref>), T-shaped in <italic><tp:taxon-name><tp:taxon-name-part taxon-name-part-type="genus">Nippononeta</tp:taxon-name-part> <tp:taxon-name-part taxon-name-part-type="species">coreana</tp:taxon-name-part></tp:taxon-name></italic> (Fig. <xref ref-type="fig" rid="F5">5</xref>).</p><fig id="F4" position="float" orientation="portrait"><label>Figure 4.</label><caption><p><italic><tp:taxon-name><tp:taxon-name-part taxon-name-part-type="genus">Nippononeta</tp:taxon-name-part> <tp:taxon-name-part taxon-name-part-type="species">coreana</tp:taxon-name-part></tp:taxon-name></italic>. <bold>A–F</bold> male palp. <bold>A</bold> retrolateral, arrow indicates outer margin tooth <bold>B</bold> detail of A, arrow indicates outer margin tooth <bold>C</bold> ventral <bold>D</bold> detail of C <bold>E</bold> embolic division, ventral <bold>F</bold> embolus, dorsal <bold>G</bold> male body with soft tissues digested, shows tracheal system <bold>H</bold> anterior part of male abdomen, ventral, shows epiandrous gland spigots absent. ARP anterior radical process; AX apex of embolus; DTA distal tibial apophysis; E embolus; EBT embolus basal teeth; EC embolus column; EM embolic membrane; EP embolus proper; LC lamella characteristica; P paracymbium; PF proximal cymbial fold; PH pit hook; PHS pit hook sclerite; PTP proximal tibial process; R radix; RTP retrolateral tibial process; TA terminal apophysis; TH thumb of embolus.</p></caption><graphic xmlns:xlink="http://www.w3.org/1999/xlink" xlink:href="zookeys-484-095-g004.jpg" position="float" orientation="portrait" xlink:type="simple" id="oo_39231.jpg"/></fig><fig id="F5" position="float" orientation="portrait"><label>Figure 5.</label><caption><p><italic><tp:taxon-name><tp:taxon-name-part taxon-name-part-type="genus">Nippononeta</tp:taxon-name-part> <tp:taxon-name-part taxon-name-part-type="species">coreana</tp:taxon-name-part></tp:taxon-name></italic>, epigynum. <bold>A</bold> ventrolateral <bold>B</bold> dorsal <bold>C</bold> caudal <bold>D</bold> anterior, with soft tissues digested. CG copulatory groove; DP dorsal plate; LL lateral lobe on sacpe; SC scape; ST stretcher; TDF transversal dorsal fold of epigynum; VP ventral plate.</p></caption><graphic xmlns:xlink="http://www.w3.org/1999/xlink" xlink:href="zookeys-484-095-g005.jpg" position="float" orientation="portrait" xlink:type="simple" id="oo_39232.jpg"/></fig></tp:treatment-sec><tp:treatment-sec sec-type="Description"><title>Description.</title><p>Somatic and genital characters as in the genus description.</p></tp:treatment-sec><tp:treatment-sec sec-type="Distribution"><title>Distribution.</title><p>Russia (Sakhalin, South Kuril Islands) and Japan (Hokkaido).</p><!--PageBreak--><!--PageBreak--></tp:treatment-sec><tp:treatment-sec><!--Section generated to contain objects referenced in tp:taxon-treatment.--><fig id="F1" position="float" orientation="portrait"><label>Figure 1.</label><caption><p><italic><tp:taxon-name><tp:taxon-name-part taxon-name-part-type="genus">Nippononeta</tp:taxon-name-part> <tp:taxon-name-part taxon-name-part-type="species">kurilensis</tp:taxon-name-part></tp:taxon-name></italic>. <bold>A–G</bold> male palp <bold>A</bold> retrolateral <bold>B</bold> ventral <bold>C</bold> anteroventral <bold>D</bold> detail of A, arrows indicate the serrated surface of DTA (upper), median branch of paracymbium (left) and outer margin fold continue with distal arm (lower) <bold>E–G</bold> embolic division <bold>E</bold> dorsal <bold>F</bold> ventral, arrow indicates basal hook of embolus <bold>G</bold> embolus, ventral, upper arrow indicates the last strongest spine of thumb; lower arrow indicates basal hook of embolus <bold>H</bold> anterior part of male abdomen, ventral, shows epiandrous gland spigots absent. ARP anterior radical process; AX apex of embolus; CRL cymbial retrolateral lobe; DTA distal tibial apophysis; E embolus; EC embolus column; EM embolic membrane; EP embolus proper; LC lamella characteristica; P paracymbium; PF proximal cymbial fold; PH pit hook; PHS pit hook sclerite; R radix; RTP retrolateral tibial process; T tegulum; TA terminal apophysis; TH thumb of embolus.</p></caption><graphic xmlns:xlink="http://www.w3.org/1999/xlink" xlink:href="zookeys-484-095-g001.jpg" position="float" orientation="portrait" xlink:type="simple" id="oo_39228.jpg"/></fig><fig id="F2" position="float" orientation="portrait"><label>Figure 2.</label><caption><p><italic><tp:taxon-name><tp:taxon-name-part taxon-name-part-type="genus">Nippononeta</tp:taxon-name-part> <tp:taxon-name-part taxon-name-part-type="species">kurilensis</tp:taxon-name-part></tp:taxon-name></italic>. <bold>A–D</bold> epigynum. <bold>A</bold> ventral <bold>B</bold> dorsal <bold>C</bold> caudal <bold>D</bold> anterior <bold>E</bold> tracheal system, with soft tissue digested <bold>F</bold> female palp <bold>G</bold> female spinneret spigots, arrow indicates MPA nubbin on ALS <bold>H</bold> male PLS spigots. AC aciniform gland spigots; AG aggregate gland spigots; ALS anterior lateral spinneret; CG copulatory groove; CY cylindrical gland spigots; FL flagelliform gland spigot; MAP major ampullate gland spigot; mAP minor ampullate gland spigot; PI piriform gland spigots; PLS posterior lateral spinneret; PMS posterior median spinneret; SC scape; ST stretcher; TP turning point; VP ventral plate.</p></caption><graphic xmlns:xlink="http://www.w3.org/1999/xlink" xlink:href="zookeys-484-095-g002.jpg" position="float" orientation="portrait" xlink:type="simple" id="oo_39229.jpg"/></fig></tp:treatment-sec><ref-list><ref id="B15"><mixed-citation xmlns:xlink="http://www.w3.org/1999/xlink" xlink:type="simple"><person-group><name name-style="western"><surname>Ono</surname><given-names>H</given-names></name><name name-style="western"><surname>Matsuda</surname><given-names>M</given-names></name><name name-style="western"><surname>Saito</surname><given-names>H</given-names></name></person-group> (<year>2009</year>) <article-title><tp:taxon-name><tp:taxon-name-part taxon-name-part-type="family">Linyphiidae</tp:taxon-name-part></tp:taxon-name>, <tp:taxon-name><tp:taxon-name-part taxon-name-part-type="family">Pimoidae</tp:taxon-name-part></tp:taxon-name>.</article-title> In: <person-group><name name-style="western"><surname>Ono</surname><given-names>H</given-names></name></person-group> (<role>Ed.</role>) <source>The Spiders of Japan with keys to the families and genera and illustrations of the species</source>. <publisher-name>Tokai University Press</publisher-name>, <publisher-loc>Kanagawa</publisher-loc>, <fpage>253</fpage>–<lpage>344</lpage>.</mixed-citation></ref></ref-list></tp:taxon-treatment>
