# Supplementary material for: On the desmitracheate “micronetine” genus Nippononeta Eskov, 1992 (Araneae, Linyphiidae)
Source: Zookeys. 2015 Mar 9;(484):95–109. doi: 10.3897/zookeys.484.8663 (PMC4361786; doi:10.3897/zookeys.484.8663)
Supplement: XML Treatment for Nippononeta coreana [file zookeys.484.8663-treatment3.xml]

<!DOCTYPE tp:taxon-treatment
  PUBLIC "-//TaxonX//DTD Taxonomic Treatment Publishing DTD v0 20100105//EN" "tax-treatment-NSO.dtd">
<tp:taxon-treatment xmlns:tp="http://www.plazi.org/taxpub"><tp:treatment-meta><kwd-group><label>Taxon classification</label><kwd><named-content content-type="kingdom">Animalia</named-content></kwd><kwd><named-content content-type="order">Araneae</named-content></kwd><kwd><named-content content-type="family">Linyphiidae</named-content></kwd></kwd-group><mixed-citation publication-type="journal"><person-group><name><surname>Yan</surname><given-names>Ming</given-names></name><name><surname>Liang</surname><given-names>Xiaokai</given-names></name><name><surname>Tu</surname><given-names>Lihong</given-names></name></person-group><article-title>On the desmitracheate “micronetine” genus <italic><tp:taxon-name><tp:taxon-name-part taxon-name-part-type="genus">Nippononeta</tp:taxon-name-part></tp:taxon-name></italic> Eskov, 1992 (<tp:taxon-name><tp:taxon-name-part taxon-name-part-type="order">Araneae</tp:taxon-name-part></tp:taxon-name>, <tp:taxon-name><tp:taxon-name-part taxon-name-part-type="family">Linyphiidae</tp:taxon-name-part></tp:taxon-name>)</article-title><source>Zookeys</source><day>9</day><month>3</month><year>2015</year><volume>2015</volume><issue>484</issue><fpage>95</fpage><lpage>109</lpage><pub-id pub-id-type="doi">10.3897/zookeys.484.8663</pub-id></mixed-citation></tp:treatment-meta><tp:nomenclature><tp:taxon-name>
                            <tp:taxon-name-part taxon-name-part-type="genus">Nippononeta</tp:taxon-name-part>
                            <tp:taxon-name-part taxon-name-part-type="species">coreana</tp:taxon-name-part>
                        </tp:taxon-name><tp:taxon-authority>(Paik, 1991)</tp:taxon-authority><tp:nomenclature-citation-list><tp:nomenclature-citation><tp:taxon-name><tp:taxon-name-part taxon-name-part-type="genus">Macrargus</tp:taxon-name-part> <tp:taxon-name-part taxon-name-part-type="species">coreanus</tp:taxon-name-part></tp:taxon-name><comment> Paik, 1991: 2, f. 30-38 (Df).</comment></tp:nomenclature-citation><tp:nomenclature-citation><tp:taxon-name><tp:taxon-name-part taxon-name-part-type="genus">Nippononeta</tp:taxon-name-part> <tp:taxon-name-part taxon-name-part-type="species">coreana</tp:taxon-name-part></tp:taxon-name><comment>: <xref ref-type="bibr" rid="B5">Eskov 1992</xref>: 159 (Tf from <italic><tp:taxon-name><tp:taxon-name-part taxon-name-part-type="genus">Macrargus</tp:taxon-name-part></tp:taxon-name></italic>); Li et al. 1996: 10, f. 1–7 (f, Dm); <xref ref-type="bibr" rid="B22">Song et al. 1999</xref>: 199, f. 113A–C (mf); Yin et al. 2012: 539, f. 256a–e (mf).</comment></tp:nomenclature-citation></tp:nomenclature-citation-list></tp:nomenclature><tp:treatment-sec sec-type="Material examined"><title>Material examined.</title><p>2♂ and 2♀ (CNU), China, Sichuan Province, Tianquan County, Mt. Erlangshan Natural Forest Park, 8 July 2004, L. Tu leg.</p></tp:treatment-sec><tp:treatment-sec sec-type="Diagnosis"><title>Diagnosis.</title><p>See the diagnosis of <italic><tp:taxon-name><tp:taxon-name-part taxon-name-part-type="genus">Nippononeta</tp:taxon-name-part> <tp:taxon-name-part taxon-name-part-type="species">kurilensis</tp:taxon-name-part></tp:taxon-name></italic>.</p></tp:treatment-sec><tp:treatment-sec sec-type="Description"><title>Description.</title><p>Other genital characters see the description by <xref ref-type="bibr" rid="B16">Paik (1991)</xref>.</p><fig id="F6" position="float" orientation="portrait"><label>Figure 6.</label><caption><p><italic><tp:taxon-name><tp:taxon-name-part taxon-name-part-type="genus">Nippononeta</tp:taxon-name-part> <tp:taxon-name-part taxon-name-part-type="species">coreana</tp:taxon-name-part></tp:taxon-name></italic>. <bold>A–D</bold> chelicerae <bold>A</bold> male, front <bold>B</bold> female, front <bold>C</bold> male, ectal <bold>D</bold> female, ectal <bold>E</bold> female palp <bold>F–G</bold> spinnerets <bold>F</bold> female <bold>G</bold> male, PMS spigots <bold>H</bold> male PLS spigots. AC aciniform gland spigots; AG aggregate gland spigots; ALS anterior lateral spinneret; CY cylindrical gland spigots; FL flagelliform gland spigot; MAP major ampullate gland spigot; mAP minor ampullate gland spigot; PI piriform gland spigots; PLS posterior lateral spinneret; PMS posterior median spinneret.</p></caption><graphic xmlns:xlink="http://www.w3.org/1999/xlink" xlink:href="zookeys-484-095-g006.jpg" position="float" orientation="portrait" xlink:type="simple" id="oo_39233.jpg"/></fig></tp:treatment-sec><tp:treatment-sec sec-type="Distribution"><title>Distribution.</title><p>China (Guangxi, Hunan, Hubei, Jilin, Sichuan), Korea.</p></tp:treatment-sec><ref-list><ref id="B5"><mixed-citation xmlns:xlink="http://www.w3.org/1999/xlink" xlink:type="simple"><person-group><name name-style="western"><surname>Eskov</surname><given-names>KY</given-names></name></person-group> (<year>1992</year>) <article-title>A restudy of the generic composition of the linyphiid spider fauna of the Far East (<tp:taxon-name><tp:taxon-name-part taxon-name-part-type="order">Araneida</tp:taxon-name-part></tp:taxon-name>: <tp:taxon-name><tp:taxon-name-part taxon-name-part-type="family">Linyphiidae</tp:taxon-name-part></tp:taxon-name>).</article-title><source>Entomologica Scandinavica</source><volume>23</volume>: <fpage>153</fpage>–<lpage>168</lpage>. doi: <ext-link ext-link-type="doi" xlink:href="10.1163/187631292X00272" xlink:type="simple">10.1163/187631292X00272</ext-link></mixed-citation></ref><ref id="B22"><mixed-citation xmlns:xlink="http://www.w3.org/1999/xlink" xlink:type="simple"><person-group><name name-style="western"><surname>Song</surname><given-names>DX</given-names></name><name name-style="western"><surname>Zhu</surname><given-names>MS</given-names></name><name name-style="western"><surname>Chen</surname><given-names>J</given-names></name></person-group> (<year>1999</year>) <source>The Spiders of China.</source><publisher-name>Hebei University of Science and Techology Publishing House</publisher-name>, <publisher-loc>Shijiazhuang</publisher-loc>, <size units="page">640 pp</size>.</mixed-citation></ref><ref id="B16"><mixed-citation xmlns:xlink="http://www.w3.org/1999/xlink" xlink:type="simple"><person-group><name name-style="western"><surname>Paik</surname><given-names>KY</given-names></name></person-group> (<year>1991</year>) <article-title>Four new species of the linyphiid spiders from Korea (<tp:taxon-name><tp:taxon-name-part taxon-name-part-type="order">Araneae</tp:taxon-name-part></tp:taxon-name>: <tp:taxon-name><tp:taxon-name-part taxon-name-part-type="family">Linyphiidae</tp:taxon-name-part></tp:taxon-name>).</article-title><source>Korean Arachnology</source><volume>7</volume>: <fpage>1</fpage>–<lpage>17</lpage>.</mixed-citation></ref></ref-list></tp:taxon-treatment>
